# Supplementary material for: Cone Beam Computed Tomography in Oral Cancer: A Scoping Review
Source: Diagnostics (Basel). 2025 May 29;15(11):1378. doi: 10.3390/diagnostics15111378 (PMC12155499; doi:10.3390/diagnostics15111378)
Supplement: Supplementary file 1 [file diagnostics-15-01378-s001.zip]

Archive with 1 entries (1 files):
- diagnostics-3669503-supplementary.pdf
